# Supplementary material for: The influence of teacher support on student engagement in physical education among college students: The mediating effects of autonomous motivation and self-efficacy
Source: PLoS One. 2025 Sep 18;20(9):e0331876. doi: 10.1371/journal.pone.0331876 (PMC12445493; doi:10.1371/journal.pone.0331876)
Supplement: S1 File — (XLSX) [file pone.0331876.s001.xlsx]

## Sheet: Data
Gender	Age	Academic_year	AS1	AS2	AS3	AS4	AS5	AS6	AS7	AS8	AS9	AS10	AS11	AS12	AS13	AS14	AS15	CS1	CS2	CS3	CS4	RS1	RS2	RS3	RS4	RS5	GSE1	GSE2	GSE3	GSE4	GSE5	GSE6	GSE7	GSE8	GSE9	GSE10	IDR1	IDR2	IDR3	IDR4	INR1	INR2	INR3	INR4	IM1	IM2	IM3	IM4	BE1
2	19	1	5	5	5	5	5	4	5	1	5	5	3	4	5	3	3	5	5	5	5	5	4	4	5	3	3	3	3	3	3	3	3	3	4	3	5	5	5	5	5	4	5	5	5	5	5	5	5
2	19	2	4	4	4	4	4	4	4	4	4	4	2	5	4	5	5	1	4	1	1	4	4	5	4	4	4	4	4	3	4	4	4	5	4	4	4	4	4	4	4	4	4	4	1	4	1	1	4
2	19	3	5	5	5	5	5	5	5	1	5	5	4	5	5	1	4	1	1	1	1	5	5	5	5	5	1	1	1	1	1	1	1	1	1	4	5	5	5	5	5	5	5	5	1	1	1	1	5
2	19	2	1	1	1	1	5	1	1	1	1	1	3	4	1	5	4	1	1	1	1	5	2	1	1	1	1	1	1	1	1	1	1	1	1	1	1	1	1	1	5	1	1	1	1	1	1	1	1
2	19	2	4	5	5	5	5	2	1	2	5	4	5	3	5	5	5	5	5	1	5	5	2	1	5	4	5	3	5	5	5	5	5	1	5	5	4	5	5	5	5	2	1	5	5	5	1	5	4
2	19	2	4	4	4	5	4	3	4	3	4	4	2	3	4	5	2	2	2	2	2	4	3	4	4	4	2	2	2	2	2	2	2	2	2	2	4	4	4	5	4	3	4	4	2	2	2	2	4
2	19	2	5	3	3	3	3	4	3	2	3	5	4	5	3	1	3	5	4	5	5	3	4	3	3	5	1	1	1	4	1	4	4	1	1	1	5	3	3	3	3	4	3	3	5	4	5	5	5
2	19	1	2	2	2	2	2	2	2	5	2	2	1	5	2	3	5	5	5	4	5	2	2	2	2	2	5	4	5	5	5	5	5	5	5	5	2	2	2	2	2	2	2	2	5	5	4	5	2
2	18	1	3	3	3	3	3	5	3	5	3	3	3	2	3	3	3	4	3	4	3	3	5	3	3	3	3	3	3	3	3	3	3	3	4	3	3	3	3	3	3	5	3	3	4	3	4	3	3
2	19	2	5	4	5	5	5	2	5	2	5	5	5	1	4	5	5	5	3	4	3	5	2	5	5	5	5	5	5	1	3	3	5	5	1	5	5	4	5	5	5	2	5	5	5	3	4	3	5
2	19	2	4	4	4	4	4	4	4	4	5	4	1	5	4	4	1	2	2	5	2	5	4	4	5	4	4	5	1	1	1	1	1	1	1	1	4	4	4	4	4	4	4	5	2	2	5	2	4
2	21	2	2	4	2	3	2	2	2	4	2	2	5	4	4	2	5	2	2	5	1	2	2	2	2	2	4	4	4	4	4	4	3	4	4	5	2	4	2	3	2	2	2	2	2	2	5	1	2
2	19	2	5	5	1	4	5	5	5	3	5	5	3	1	5	1	1	5	5	5	5	5	5	5	5	5	5	5	5	5	5	5	5	5	5	5	5	5	1	4	5	5	5	5	5	5	5	5	5
2	19	3	1	1	3	1	1	1	1	1	2	1	1	5	1	3	1	1	5	1	1	1	1	2	2	1	1	2	1	2	1	1	1	1	1	1	1	1	3	1	1	1	1	2	1	5	1	1	1
2	18	2	5	2	5	4	5	5	5	5	3	5	5	5	2	5	5	1	5	2	2	5	5	5	3	5	2	2	5	5	3	3	2	2	3	2	5	2	5	4	5	5	5	3	1	5	2	2	5
2	19	1	3	3	3	3	2	4	3	5	5	3	5	4	3	3	1	5	3	3	3	2	4	3	5	3	3	3	4	3	3	3	4	4	3	3	3	3	3	3	2	4	3	5	5	3	3	3	3
2	19	1	3	2	2	5	1	3	2	4	4	3	1	2	2	2	1	2	2	2	2	1	3	2	4	3	2	4	4	2	2	2	2	5	4	2	3	2	2	5	1	3	2	4	2	2	2	2	3
2	19	2	4	5	3	3	3	3	3	5	4	4	4	3	5	3	1	5	5	5	2	3	3	3	4	4	5	5	5	2	5	5	2	5	5	5	4	5	3	3	3	3	3	4	5	5	5	2	4
2	19	1	1	2	2	2	2	2	4	2	2	1	4	4	2	2	4	1	2	1	1	2	2	4	2	1	2	2	2	2	2	5	2	2	2	5	1	2	2	2	2	2	4	2	1	2	1	1	1
2	19	2	5	4	5	5	5	5	5	4	5	5	4	4	4	5	4	4	4	4	4	5	5	5	5	5	4	4	1	4	4	5	4	4	5	4	5	4	5	5	5	5	5	5	4	4	4	4	5
2	19	2	3	4	5	5	5	5	5	4	3	3	4	3	4	5	4	4	4	4	4	5	5	5	3	3	4	5	4	5	4	2	4	5	4	4	3	4	5	5	5	5	5	3	4	4	4	4	3
1	19	1	5	5	5	5	5	5	1	4	5	5	3	4	5	5	3	5	5	5	2	5	5	1	5	5	5	5	5	5	2	4	4	5	5	5	5	5	5	5	5	5	1	5	5	5	5	2	5
2	19	1	5	5	5	5	5	5	4	5	3	5	1	5	5	5	2	3	3	4	3	5	5	4	3	5	5	2	5	5	5	5	5	5	1	5	5	5	5	5	5	5	4	3	3	3	4	3	5
2	19	1	5	5	5	5	5	5	5	2	4	5	2	4	5	5	3	5	5	5	5	5	5	5	4	5	1	5	5	5	5	5	5	5	5	5	5	5	5	5	5	5	5	4	5	5	5	5	5
2	19	1	4	4	4	4	4	5	4	1	4	4	4	5	4	4	4	4	4	4	4	4	5	4	4	4	4	2	4	3	4	4	4	4	4	4	4	4	4	4	4	5	4	4	4	4	4	4	4
2	19	2	5	1	5	1	4	4	4	4	4	5	4	5	1	5	3	4	4	4	4	4	4	4	4	5	4	2	4	5	4	4	4	4	4	4	5	1	5	1	4	4	4	4	4	4	4	4	5
2	18	2	2	2	4	4	2	2	2	5	4	2	3	4	2	4	3	5	1	5	3	2	2	2	4	2	2	2	2	3	2	3	2	2	2	2	2	2	4	4	2	2	2	4	5	1	5	3	2
2	18	2	5	5	5	5	5	5	5	5	3	5	2	5	5	5	2	5	5	5	5	5	5	5	3	5	5	5	5	3	4	5	2	5	5	2	5	5	5	5	5	5	5	3	5	5	5	5	5
1	18	2	3	5	3	3	4	3	3	3	5	3	5	4	5	3	5	1	5	3	3	4	3	3	5	3	3	3	3	3	1	5	3	3	3	3	3	5	3	3	4	3	3	5	1	5	3	3	3
1	18	2	5	3	5	5	4	5	5	4	5	5	3	4	3	5	3	4	3	3	3	4	5	5	5	5	3	3	3	3	3	3	4	3	4	3	5	3	5	5	4	5	5	5	4	3	3	3	5
2	19	1	4	4	4	4	1	1	4	3	4	4	2	5	4	4	5	4	1	1	1	1	1	4	4	4	4	4	4	4	5	4	4	4	4	5	4	4	4	4	1	1	4	4	4	1	1	1	4
2	19	2	3	1	5	5	5	5	5	3	5	3	4	5	1	5	4	4	5	5	5	5	5	5	5	3	5	5	5	5	5	5	5	5	5	5	3	1	5	5	5	5	5	5	4	5	5	5	3
2	19	2	5	5	5	2	5	5	5	3	5	5	5	2	5	5	5	4	2	2	2	5	5	5	5	5	5	5	2	5	5	5	5	3	5	5	5	5	5	2	5	5	5	5	4	2	2	2	5
1	18	1	4	4	4	4	3	4	4	2	2	4	4	5	4	4	4	4	4	4	4	3	4	4	2	4	2	4	4	4	5	3	4	4	4	4	4	4	4	4	3	4	4	2	4	4	4	4	4
1	22	1	3	3	3	5	3	3	3	3	4	3	3	5	3	3	2	5	5	5	2	3	3	3	4	3	3	3	2	3	3	3	4	3	3	5	3	3	3	5	3	3	3	4	5	5	5	2	3
2	18	2	5	1	5	1	5	3	5	4	5	5	4	2	5	1	4	1	1	1	1	3	3	5	5	5	1	1	3	4	1	3	1	1	1	1	5	1	5	2	3	3	5	5	1	1	1	1	5
2	19	1	2	1	2	1	2	2	4	5	2	2	3	3	2	1	4	2	5	5	5	2	2	4	2	2	1	1	2	1	2	3	2	1	1	1	2	1	2	4	2	2	4	2	2	5	5	5	2
1	18	2	3	3	3	3	3	3	3	4	5	3	5	3	3	3	1	3	3	4	3	3	3	3	5	3	3	3	3	2	3	5	3	1	3	4	3	3	3	2	3	3	3	5	3	3	4	3	3
2	19	1	5	5	5	5	5	5	5	5	3	5	1	5	5	5	1	5	5	5	5	5	5	5	3	5	5	5	5	5	5	5	4	5	5	5	5	5	5	5	5	5	5	3	5	5	5	5	5
2	19	1	3	3	3	3	3	4	3	3	2	3	1	4	3	3	4	3	1	3	3	3	4	3	2	3	3	2	4	3	3	3	1	3	3	5	3	3	3	3	3	4	3	2	3	1	3	3	3
1	19	1	3	4	3	4	3	3	3	2	3	3	2	3	3	4	2	3	3	3	3	3	3	3	3	3	3	3	3	2	3	2	3	3	3	3	3	4	3	4	3	3	3	3	3	3	3	3	3
1	19	1	1	3	1	3	1	1	1	5	1	1	3	5	1	3	5	5	5	5	5	1	1	1	1	1	1	1	1	5	5	1	1	1	1	1	1	3	1	1	1	1	1	1	5	5	5	5	1
2	19	1	2	4	1	4	1	1	3	3	1	2	4	1	2	4	2	2	2	2	2	1	1	3	1	2	5	2	2	2	3	2	2	2	2	2	2	4	1	1	1	1	3	1	2	2	2	2	2
2	18	1	5	5	5	5	5	5	5	5	5	5	5	5	5	5	5	5	5	5	5	5	5	5	5	5	5	5	5	5	5	5	4	5	5	2	5	5	5	5	5	5	5	5	5	5	5	5	5
2	19	1	1	5	2	5	2	1	1	5	1	1	5	3	1	5	5	5	4	5	5	1	1	1	1	1	5	2	5	2	5	1	5	5	5	5	1	5	2	1	1	1	1	1	5	4	5	5	1
2	19	1	1	5	3	5	3	1	1	2	1	1	2	3	1	5	5	2	2	2	2	1	1	1	1	1	1	1	1	4	1	1	1	1	1	1	1	5	3	1	1	1	1	1	2	2	2	2	1
2	19	1	5	5	5	5	5	5	5	5	5	5	4	5	5	5	3	5	5	5	5	5	5	5	5	5	4	5	5	5	3	5	5	5	5	5	5	5	5	5	5	5	5	5	5	5	5	5	5
2	19	2	2	1	2	1	2	5	2	3	5	2	5	1	2	1	2	5	5	5	5	2	5	2	5	2	4	1	1	1	1	3	1	1	1	1	2	1	2	2	2	5	2	5	5	5	5	5	2
1	19	1	5	3	5	3	5	5	3	3	1	5	5	3	5	3	2	3	4	1	1	5	5	3	1	5	5	5	5	3	4	5	5	5	5	5	5	3	5	5	5	5	3	1	3	4	1	1	5
1	18	1	4	4	4	4	4	4	4	3	4	5	4	5	5	4	4	2	5	4	5	3	4	4	4	4	1	4	4	3	5	4	4	4	4	4	4	4	4	5	4	4	4	4	2	5	4	5	4
1	19	1	5	5	5	5	5	5	5	1	5	3	1	5	3	3	1	5	5	5	1	5	5	5	4	5	1	5	5	1	5	5	5	5	3	3	5	5	5	5	4	5	5	5	5	5	5	1	5
1	19	2	1	3	1	3	1	1	4	5	2	3	2	4	3	2	3	5	5	5	5	1	1	2	1	3	5	1	3	5	1	1	1	1	5	1	1	1	1	1	1	1	4	2	5	5	5	5	1
2	19	1	3	3	5	3	5	5	5	3	5	4	1	5	4	4	3	1	1	1	1	1	4	4	4	4	3	3	3	3	3	3	3	4	3	3	5	3	5	5	5	5	5	5	1	1	1	1	3
2	19	1	5	5	3	5	3	5	5	5	1	3	4	4	3	3	4	5	5	5	5	4	5	5	5	5	5	5	5	5	5	5	5	5	2	4	5	4	5	5	4	5	5	1	5	5	5	5	5
1	18	1	3	5	2	5	2	2	2	3	2	4	5	1	4	4	2	5	2	4	4	5	5	2	5	5	5	5	5	5	5	5	5	5	4	5	2	5	1	5	2	2	2	2	2	5	1	5	3
1	18	2	4	4	2	4	2	5	4	5	3	1	5	4	1	1	3	5	5	4	5	3	5	3	3	3	4	4	4	4	1	4	4	4	4	5	2	1	4	4	4	5	4	3	2	1	4	4	4
1	19	2	3	3	4	3	4	4	4	4	2	3	1	5	3	5	3	1	4	4	4	1	1	1	1	1	3	3	3	3	4	3	2	3	3	3	4	5	4	4	4	4	4	2	4	5	4	4	3
2	18	1	2	1	2	1	2	2	2	4	2	3	1	2	3	2	4	4	4	1	4	4	4	4	4	4	1	2	1	2	2	2	3	2	2	2	2	4	2	2	2	2	2	2	2	4	2	2	2
2	18	2	4	4	5	4	5	3	4	2	5	4	5	4	4	4	5	5	5	5	5	4	2	2	2	2	4	4	4	5	5	4	5	5	5	5	5	5	5	5	5	3	4	5	5	5	5	5	4
2	18	1	4	5	2	5	2	5	5	5	5	3	4	5	3	5	4	1	1	1	1	5	5	1	5	5	5	4	5	3	5	3	5	2	5	5	5	5	5	5	5	5	5	5	5	5	5	5	4
2	19	2	1	1	1	1	1	1	1	4	4	3	4	4	3	4	4	4	1	1	1	1	1	1	1	1	1	1	1	1	3	1	1	1	1	1	1	1	1	1	1	1	1	4	1	1	1	1	1
2	18	3	2	2	3	2	3	1	2	3	1	2	1	3	2	2	1	1	1	1	1	2	2	4	2	2	2	2	2	5	2	2	2	2	2	2	3	2	1	1	1	1	2	1	3	2	1	1	2
1	18	2	4	2	4	2	4	4	4	4	4	4	5	3	4	4	5	4	4	1	4	4	4	4	1	4	5	4	2	4	4	5	4	5	4	4	4	4	1	5	4	4	4	4	4	4	1	5	4
2	18	2	2	2	4	2	4	2	2	3	2	3	2	4	3	4	2	2	2	2	2	4	4	2	5	2	2	2	2	2	2	2	2	2	2	4	2	2	2	2	2	2	2	2	2	2	2	2	2
1	18	3	4	3	4	3	4	4	4	5	4	5	4	4	5	5	4	4	4	4	4	3	4	4	4	4	4	4	3	4	4	4	4	4	4	4	4	4	4	4	4	4	4	4	4	4	4	4	4
1	20	1	3	3	1	3	1	1	5	3	1	3	2	4	3	3	2	1	1	1	1	4	4	4	4	4	3	3	3	3	3	5	3	3	5	3	1	4	1	5	1	1	5	1	1	4	1	5	3
1	19	1	3	3	3	3	3	3	3	5	1	5	5	1	5	2	5	3	4	3	3	3	3	3	3	3	3	3	3	1	3	3	4	3	3	5	3	3	3	3	3	3	3	1	3	3	3	3	3
1	19	2	5	5	4	5	4	4	4	1	3	4	5	4	4	3	5	5	5	5	5	4	5	5	5	5	5	5	5	5	5	2	5	5	5	5	4	5	4	4	4	4	4	3	4	5	4	4	5
1	19	1	4	1	4	1	4	4	4	1	4	1	3	3	1	3	4	4	2	2	2	5	4	5	2	4	4	4	1	4	3	3	1	4	4	4	4	4	4	3	4	4	4	4	4	4	4	3	4
1	20	3	5	4	3	4	3	4	3	2	3	5	1	1	5	5	1	5	5	5	5	5	5	5	5	4	5	5	5	3	3	5	5	5	3	5	3	2	3	3	3	4	3	3	3	2	3	3	5
1	18	3	4	5	2	5	2	2	2	1	2	1	3	5	1	1	3	4	2	4	4	5	5	5	5	5	3	4	5	5	5	5	5	1	5	5	1	2	2	2	2	2	2	2	1	2	2	2	4
1	20	3	4	3	4	3	4	4	4	4	4	3	2	3	3	4	1	4	4	3	4	4	2	4	4	4	4	4	3	1	4	4	4	4	4	1	4	4	4	4	5	4	4	4	4	4	4	4	4
1	18	1	4	4	2	4	2	4	4	3	4	5	4	2	5	4	2	1	1	1	1	5	5	4	5	5	2	4	4	4	4	4	5	4	4	4	3	2	5	4	4	4	4	4	3	2	5	4	4
1	18	3	5	2	2	2	2	4	2	4	2	3	3	5	3	5	3	5	5	5	5	4	5	5	4	4	2	5	2	3	2	2	2	2	2	2	4	2	2	2	2	4	2	2	4	2	2	2	5
1	18	2	1	1	2	1	2	2	2	1	2	3	5	3	3	4	1	1	1	1	1	1	1	1	1	1	2	1	1	1	4	1	1	1	1	1	2	3	2	2	2	2	2	2	2	3	2	2	1
1	18	3	1	1	3	1	3	1	4	1	1	3	4	4	3	2	1	1	3	4	4	1	1	1	1	1	1	1	1	1	1	1	1	3	1	1	1	1	1	1	1	1	4	1	1	1	1	1	1
1	19	3	5	5	5	5	5	5	5	5	5	2	4	5	2	4	1	3	1	4	4	5	5	5	2	4	4	5	5	5	5	3	5	5	5	5	5	5	1	5	2	5	5	5	5	5	1	5	5
1	18	2	3	1	3	1	3	3	3	4	5	2	4	5	2	5	4	5	5	5	5	4	4	4	4	4	5	3	1	5	5	3	5	2	5	5	3	3	3	2	3	3	3	5	3	3	3	2	3
1	17	3	4	5	1	5	1	1	3	3	1	2	2	3	2	3	4	4	4	4	4	5	3	3	3	2	4	4	5	4	4	4	4	2	4	4	1	4	4	1	1	1	3	1	1	4	4	1	4
1	19	3	4	4	3	4	3	1	4	4	4	3	3	5	3	4	3	4	4	4	4	5	4	4	5	5	1	4	4	5	4	4	4	4	4	4	4	4	4	4	4	1	4	4	4	4	4	4	4
1	18	3	4	5	4	5	4	3	4	2	4	3	1	4	3	3	5	5	5	5	5	4	4	4	4	4	4	4	5	4	1	4	4	4	4	4	4	4	4	4	4	3	4	4	4	4	4	4	4
1	18	1	3	5	5	5	5	3	5	4	5	2	4	4	2	3	5	5	5	5	5	5	4	5	5	5	5	3	5	2	1	5	5	5	2	5	5	5	5	5	4	3	5	5	5	5	5	5	3
1	18	1	4	4	4	4	4	4	4	1	5	4	4	2	4	4	4	5	5	5	5	4	4	3	4	4	2	4	4	4	4	4	4	4	4	4	2	4	4	4	3	4	4	5	2	4	4	4	4
1	18	1	2	2	4	2	4	2	2	5	2	3	5	5	3	2	5	4	2	2	4	2	2	2	5	2	2	2	2	2	5	2	2	2	2	2	3	2	2	2	2	2	2	2	3	2	2	2	2
1	19	1	3	1	3	1	3	4	4	5	2	3	3	4	3	5	3	2	2	2	2	3	3	3	3	3	2	3	3	3	3	1	3	3	3	3	3	1	5	3	4	2	3	3	3	1	5	3	3
1	19	1	1	5	1	5	1	3	1	5	1	1	5	1	1	2	4	1	1	1	1	4	5	2	2	2	1	1	1	1	1	5	1	3	1	3	5	5	1	1	3	1	1	1	5	5	1	1	1
1	18	1	5	5	3	5	3	5	5	4	5	5	2	2	5	5	3	5	5	5	5	5	5	5	5	4	5	4	5	5	5	4	2	2	5	5	5	5	5	2	5	5	5	5	5	5	5	2	5
1	18	3	5	5	5	5	5	5	5	5	4	3	3	2	3	5	2	3	4	5	3	1	1	1	1	1	5	5	5	5	5	3	5	4	5	5	5	1	5	5	3	5	5	5	5	1	5	5	5
1	17	1	5	3	2	3	2	1	1	1	3	4	5	2	4	4	5	5	5	5	5	4	5	5	5	5	5	4	2	5	5	5	3	5	4	5	5	3	5	5	5	5	5	5	5	3	5	5	5
1	18	3	4	4	4	4	4	1	1	4	1	4	4	4	4	4	2	1	4	4	5	4	5	5	5	5	3	3	3	5	3	1	3	3	5	3	4	4	4	2	4	4	1	3	4	4	4	2	4
1	17	3	2	2	2	2	2	2	2	1	3	5	4	2	5	5	4	5	2	2	2	2	3	2	5	2	2	2	2	4	2	2	2	2	2	2	1	2	2	3	2	2	2	2	1	2	2	3	2
1	18	3	1	1	1	1	1	1	3	1	5	5	4	2	5	5	1	3	4	2	5	1	1	1	1	1	1	1	1	1	1	1	1	1	1	1	1	1	1	1	1	1	1	4	1	1	1	1	1
1	18	3	1	5	3	5	3	3	5	5	3	4	5	5	4	4	2	2	2	1	2	3	3	3	2	3	2	4	1	5	2	4	2	5	2	2	1	1	1	2	1	1	1	1	1	1	1	2	1
1	18	3	2	2	3	2	3	3	5	1	3	3	5	4	3	1	3	4	4	4	2	5	5	5	5	1	2	5	5	4	1	1	5	2	5	5	2	2	2	3	2	2	2	2	2	2	2	3	2
1	17	3	5	5	4	5	4	5	5	3	5	5	3	5	5	4	5	4	3	5	5	4	1	1	1	4	5	4	5	1	5	4	5	5	5	5	5	5	4	4	5	5	5	5	5	5	4	4	5
1	17	1	4	5	4	5	4	4	5	3	4	3	3	1	3	5	1	5	5	5	5	1	1	1	1	1	3	4	1	1	1	1	4	1	1	1	5	5	5	5	5	3	5	5	5	5	5	5	4
1	18	1	5	2	4	2	4	4	5	3	4	5	3	1	5	4	1	1	1	1	1	3	3	3	3	3	3	3	3	5	3	5	2	3	2	3	2	2	2	2	5	4	2	2	2	2	2	2	5
1	19	3	4	4	1	4	1	2	2	4	2	4	4	3	4	5	3	2	2	2	2	2	2	4	2	5	2	2	2	2	2	2	2	4	2	2	4	2	4	4	4	4	4	4	4	2	4	4	4
1	18	3	5	5	3	5	5	5	5	3	5	5	5	3	5	5	5	1	1	1	1	4	4	4	4	4	4	4	2	3	4	4	4	4	3	4	4	4	4	2	1	4	4	4	4	4	4	2	4
1	19	3	3	3	3	1	3	3	3	5	4	5	3	3	3	3	4	4	4	4	4	4	4	4	3	2	4	4	4	4	3	1	4	4	4	4	4	4	4	2	4	4	4	4	4	4	4	2	4
1	20	3	3	1	3	2	3	3	3	4	3	3	2	3	3	3	4	1	5	3	1	3	3	3	3	3	3	4	3	5	3	3	3	2	3	3	3	2	3	3	3	2	3	3	3	2	3	3	3
1	19	3	4	5	5	4	5	4	4	2	4	2	2	2	4	4	2	4	4	4	4	3	3	3	3	3	4	4	1	2	4	4	4	2	4	4	4	4	4	4	3	4	4	4	4	4	4	4	5
1	20	1	1	1	1	1	1	4	1	3	1	1	4	1	1	1	5	3	3	3	3	3	3	3	3	3	3	3	3	5	3	4	3	3	3	3	3	3	4	3	3	5	3	3	3	3	4	3	3
1	20	1	5	5	5	5	5	4	5	1	5	5	4	1	5	5	1	2	2	2	2	1	5	5	5	3	5	5	2	1	5	4	5	5	5	5	5	5	5	5	5	5	5	1	5	5	5	5	5
1	18	2	2	4	2	2	3	2	2	5	4	2	5	4	2	2	5	1	1	2	1	4	5	4	4	4	1	1	1	1	1	1	1	1	1	1	1	2	2	1	2	2	2	2	1	2	2	1	3
1	19	1	2	5	5	5	5	3	5	4	5	5	5	5	5	3	2	4	5	5	2	3	4	3	2	2	5	5	5	4	5	2	5	5	5	5	5	5	5	5	5	5	5	5	5	5	5	5	5
1	20	1	1	1	1	1	1	1	1	5	1	5	4	3	1	3	5	4	1	5	1	4	3	4	3	1	1	1	1	1	1	1	1	1	5	3	1	1	1	1	1	1	1	1	1	1	1	1	1
1	19	1	1	1	1	1	1	1	1	4	1	5	2	4	1	1	4	1	5	1	1	5	5	5	5	1	3	3	3	3	3	3	5	3	3	5	3	3	3	3	3	4	3	3	3	3	3	3	3
1	20	2	5	5	5	5	5	5	3	5	3	5	5	3	5	5	1	5	5	5	5	4	5	4	4	4	5	2	3	3	3	5	5	5	5	5	4	4	4	3	4	4	5	4	4	4	4	3	4
1	20	3	4	5	4	4	4	4	4	1	2	4	5	5	4	4	5	4	4	4	4	2	4	4	4	4	4	4	4	3	4	4	4	4	3	4	1	4	1	1	1	1	1	1	1	4	1	1	1
2	19	3	2	3	3	3	3	3	5	1	3	4	1	4	5	3	3	3	4	3	3	2	3	3	3	5	3	3	3	3	3	5	3	3	3	3	3	3	3	3	3	3	3	3	3	3	3	3	3
2	19	2	5	5	5	5	5	5	5	4	5	5	2	1	5	5	3	5	5	5	5	5	5	5	5	5	5	1	5	5	1	5	4	5	5	5	1	2	1	5	1	1	1	1	1	2	1	5	1
2	19	2	5	5	5	1	5	5	5	2	5	5	5	5	1	5	5	1	1	1	1	4	3	3	3	2	3	3	3	3	3	3	3	3	3	3	3	3	3	4	3	3	3	3	3	3	3	4	3
2	19	3	4	5	5	5	5	5	5	2	5	5	5	1	5	5	4	5	5	4	3	5	5	1	5	5	5	5	5	5	1	1	5	5	5	5	5	5	5	5	5	4	5	5	5	5	5	5	5
2	19	2	4	3	3	4	3	3	3	3	3	4	4	2	3	4	2	3	3	3	3	5	1	3	1	1	5	3	1	5	2	3	5	4	3	3	3	3	3	3	1	5	3	3	3	3	3	3	5
2	19	2	4	4	4	3	4	4	3	2	4	4	1	2	4	3	2	2	2	2	2	2	2	2	1	2	2	2	2	2	2	2	2	2	2	2	5	5	5	5	5	5	5	5	5	5	5	5	5
2	20	3	3	3	5	3	3	3	3	4	5	4	4	1	3	3	1	4	4	4	4	4	4	2	4	4	4	4	4	4	4	4	4	4	4	4	4	4	4	5	4	2	4	4	4	4	4	5	4
2	19	2	1	5	1	3	1	2	1	3	1	3	4	5	1	1	3	3	3	3	3	2	2	2	2	2	3	3	3	2	3	3	3	3	2	3	2	5	2	2	2	5	2	2	2	5	2	2	2
2	19	2	3	5	5	5	5	1	5	1	5	2	3	5	3	5	4	5	2	5	2	4	4	4	5	4	5	5	4	5	5	5	4	5	3	4	5	3	5	1	5	2	5	5	5	3	5	1	1
2	18	2	4	4	4	4	4	3	1	5	4	4	1	4	4	4	1	5	5	5	5	3	5	4	4	4	4	4	4	4	4	4	4	4	4	4	5	5	5	5	5	5	5	5	5	5	5	5	5
2	19	3	2	2	2	4	3	3	2	5	2	2	5	5	3	2	4	2	2	2	2	2	2	3	2	2	2	2	2	2	2	2	2	1	2	2	2	4	2	2	2	2	2	4	2	4	2	2	3
2	19	3	3	3	3	3	5	3	3	5	3	3	3	5	2	3	5	4	4	4	4	3	3	5	3	3	3	3	3	2	3	3	3	5	3	3	3	3	3	3	3	3	4	5	3	3	3	3	3
2	21	3	2	2	1	2	2	2	2	3	3	2	5	5	2	5	3	3	3	3	2	1	2	2	2	2	1	1	4	1	1	1	1	5	1	1	1	1	1	1	1	5	5	4	1	1	1	1	1
2	19	3	4	5	4	4	2	3	3	5	4	4	4	3	2	4	3	1	4	1	1	4	4	2	4	4	4	4	4	4	4	3	5	4	4	4	5	5	5	2	5	5	5	5	5	5	5	2	5
2	19	3	3	3	3	3	3	3	3	5	4	3	1	3	3	3	3	3	2	2	2	5	5	5	5	5	2	2	4	2	5	2	5	4	2	2	1	1	2	3	4	1	1	1	1	1	2	3	1
2	18	3	1	5	1	1	1	1	1	1	1	1	3	1	1	1	1	1	3	1	1	1	1	1	2	1	1	1	1	3	4	1	1	1	1	1	3	5	1	1	1	1	1	1	3	5	1	1	1
2	19	3	1	1	1	5	4	1	1	5	3	1	1	1	1	1	2	1	5	1	1	4	1	1	4	1	1	1	1	5	1	1	1	1	1	1	1	1	1	4	1	1	1	1	1	1	1	4	1
2	19	3	2	2	4	2	2	5	2	4	2	2	2	3	2	2	3	5	1	5	5	3	5	3	3	5	2	2	2	3	3	2	1	2	2	2	2	2	2	2	2	2	2	2	2	2	2	2	2
2	19	1	3	4	4	4	4	4	4	5	4	4	1	4	3	4	5	4	4	4	4	4	4	4	3	4	4	4	4	4	4	2	4	4	4	4	4	4	3	3	4	4	4	4	4	4	3	3	3
2	20	3	4	1	1	1	1	1	5	4	1	1	1	1	1	1	4	1	1	1	2	5	5	5	1	5	1	3	1	1	3	1	1	1	1	1	2	1	2	2	2	2	2	2	2	1	2	2	2
2	19	1	5	1	5	5	5	1	5	1	3	5	3	3	5	5	3	2	4	4	4	4	4	1	4	4	4	4	4	5	4	4	4	4	4	4	2	5	4	4	4	5	4	4	2	5	4	4	4
2	19	1	5	5	5	5	3	5	5	2	5	3	5	4	5	5	5	4	3	2	2	5	5	5	5	5	5	5	5	5	5	5	5	5	5	5	4	4	1	4	4	4	4	3	4	4	1	4	4
1	19	3	4	5	4	4	5	5	4	1	4	5	4	2	4	4	2	2	2	2	2	3	2	2	2	2	2	2	5	2	2	2	5	4	2	4	4	2	1	3	5	2	2	2	4	2	1	3	2
2	19	3	1	1	5	1	1	1	1	1	1	1	5	1	1	4	1	1	4	1	1	1	1	1	1	1	1	1	1	1	3	1	1	1	5	5	5	1	1	2	1	1	1	4	5	1	1	2	1
2	19	3	2	2	2	2	2	2	4	2	2	2	3	2	2	2	2	2	2	2	1	2	2	2	2	2	2	3	2	4	2	2	5	3	2	5	2	2	2	5	3	2	2	4	2	2	2	5	2
2	20	3	4	5	5	5	5	3	5	4	5	4	5	3	2	1	4	5	5	5	3	5	5	5	5	5	3	5	3	5	5	5	4	3	4	5	2	5	5	5	5	5	5	5	2	5	5	5	5
2	19	1	1	1	1	1	1	1	4	2	1	1	1	5	1	1	5	4	4	4	4	1	5	5	5	2	5	2	5	5	5	5	5	5	5	5	5	5	5	5	5	5	5	4	5	5	5	5	5
2	18	3	4	4	4	3	4	4	4	4	2	4	4	4	4	4	4	4	4	4	3	4	4	4	4	4	3	5	4	3	5	4	4	4	4	4	2	4	4	4	4	1	4	4	2	4	4	4	4
2	18	1	1	1	1	1	1	1	4	3	1	2	2	3	5	1	3	1	1	4	1	1	1	3	2	1	1	1	1	5	1	1	1	5	1	1	4	5	5	3	5	4	4	5	4	5	5	3	5
1	18	3	1	1	4	1	1	1	2	1	1	1	5	3	4	2	4	5	1	1	1	1	4	5	1	1	1	1	1	1	1	1	5	1	1	1	1	1	1	2	3	4	1	1	1	1	1	2	1
1	18	3	1	3	1	1	5	1	1	1	1	5	4	1	1	4	3	1	1	5	1	3	3	3	5	3	1	1	1	1	1	3	5	1	1	1	1	1	1	1	1	1	1	1	1	1	1	1	1
2	19	1	5	5	5	5	5	5	5	4	5	5	1	2	5	5	4	5	4	4	4	3	3	3	3	3	3	4	4	4	1	4	4	4	4	5	4	3	3	3	3	5	3	5	4	3	3	3	3
2	20	1	5	5	3	5	5	5	5	3	5	5	4	5	5	4	1	5	5	5	4	2	2	2	2	2	5	5	5	5	5	5	5	5	5	5	3	5	3	5	5	5	3	5	3	5	3	5	5
2	20	3	4	4	4	4	5	5	4	4	4	2	2	5	4	4	4	4	5	5	5	1	5	5	1	2	4	4	4	4	4	4	4	1	4	4	4	4	4	4	4	4	4	4	4	4	4	4	2
1	18	3	4	4	4	4	4	5	4	4	4	1	4	1	4	4	2	4	4	4	4	4	5	4	4	4	4	4	4	4	3	4	4	3	4	4	1	1	1	1	1	1	1	1	1	1	1	1	1
1	22	3	3	2	3	3	3	5	5	3	3	4	3	3	4	3	3	3	5	4	1	5	4	5	5	5	4	4	4	3	4	4	4	4	4	4	4	4	4	4	4	1	4	4	4	4	4	4	4
2	18	2	2	1	5	1	1	1	1	3	1	2	4	4	5	1	4	1	1	1	1	1	1	1	1	1	1	5	3	1	1	3	1	5	1	1	1	1	1	3	3	1	1	1	1	1	1	3	1
2	20	3	3	3	4	3	3	3	3	1	3	1	5	4	3	5	1	5	5	2	5	4	4	4	1	4	4	4	4	4	4	4	4	4	4	4	4	4	4	4	4	1	4	4	4	4	4	4	4
1	18	3	4	4	5	5	4	4	4	4	4	4	3	4	4	4	5	4	4	3	4	5	5	5	4	5	4	5	3	5	3	5	4	5	5	5	5	5	5	5	5	4	5	5	5	5	5	5	5
2	19	1	4	4	1	2	2	4	4	1	4	4	3	5	4	5	5	3	3	3	3	3	5	3	3	3	5	3	1	3	4	3	3	3	3	3	1	1	1	1	3	3	3	3	4	3	3	3	3
2	19	1	5	5	5	5	5	5	5	4	1	5	3	4	4	5	4	5	1	4	5	4	3	4	4	4	1	1	1	4	1	1	1	1	1	1	4	1	1	1	1	4	1	1	1	4	3	1	2
1	19	1	4	5	4	4	4	4	4	5	4	4	3	1	5	4	1	3	3	4	3	4	4	4	4	4	4	4	4	2	4	4	4	4	4	4	5	4	4	4	5	2	4	4	2	1	4	4	4
1	20	3	5	4	2	4	4	4	3	4	4	4	4	5	4	1	5	1	5	2	5	4	5	3	4	4	1	4	4	4	4	5	4	4	4	4	4	4	4	4	1	1	1	1	1	1	4	1	5
2	19	1	4	4	4	4	1	4	4	5	4	4	1	5	4	4	5	4	4	4	4	4	4	5	4	4	4	4	4	1	4	4	5	4	4	4	5	4	4	4	4	4	4	4	3	4	3	4	4
2	18	2	3	5	3	3	2	3	3	4	3	2	2	5	3	3	5	5	5	5	5	4	4	4	4	4	5	4	4	4	4	4	4	4	4	4	4	5	5	5	4	2	4	4	4	5	3	4	4
2	19	1	3	3	3	3	5	3	3	3	3	3	5	3	3	5	3	3	3	3	3	3	3	3	3	3	3	3	3	1	3	3	3	3	3	5	5	2	3	3	1	4	5	3	4	4	4	4	4
2	19	1	3	3	3	3	4	3	2	5	3	3	2	2	3	3	2	4	4	3	4	5	3	5	4	3	5	5	5	5	5	5	5	5	5	5	5	1	1	2	5	5	5	5	1	5	5	2	5
2	19	1	4	4	4	4	4	5	4	5	4	4	1	4	4	4	5	5	4	4	4	5	5	1	5	5	4	4	3	4	4	4	4	4	4	4	1	4	4	4	3	3	3	3	3	3	1	3	3
2	20	1	1	2	2	4	1	5	2	4	2	2	3	2	2	2	2	3	3	3	3	5	5	4	5	5	5	5	5	5	5	5	5	5	1	5	1	5	2	5	4	4	4	4	4	4	4	4	4
1	19	3	4	4	4	4	4	4	4	1	4	4	5	2	4	4	2	1	1	3	1	5	1	1	1	1	5	1	3	2	1	1	3	1	5	1	1	1	1	1	5	2	5	5	5	1	5	5	5
1	18	3	2	2	2	2	2	5	1	1	2	2	1	1	2	2	4	2	2	4	2	4	2	5	2	2	3	2	3	1	2	2	2	2	2	2	1	2	2	4	2	2	2	2	2	2	2	4	2
1	20	2	1	1	1	1	1	5	1	4	1	1	5	3	1	1	3	5	5	5	5	4	4	4	3	5	5	5	5	2	5	5	5	5	5	5	4	5	5	5	5	5	5	5	5	5	5	4	5
1	19	2	3	3	5	4	3	3	3	3	3	5	1	4	3	3	4	3	3	1	3	3	3	3	5	3	3	3	1	3	1	5	3	3	3	3	3	1	1	1	2	3	3	3	4	3	3	4	3
2	19	1	5	5	5	5	5	5	5	4	5	5	4	3	5	5	3	1	5	5	5	4	5	5	2	5	5	5	5	2	5	5	5	3	5	5	5	4	1	1	4	3	3	3	4	3	3	4	4
2	19	3	5	5	5	5	5	4	5	3	5	5	4	3	5	5	3	5	5	4	5	5	5	5	5	5	1	5	5	3	5	5	4	4	5	5	3	5	5	5	5	5	5	5	5	5	5	5	5
1	18	1	2	2	2	2	4	2	2	4	2	4	4	1	2	2	4	2	2	2	5	5	5	5	4	5	2	2	2	2	2	2	2	2	2	2	4	5	5	5	2	2	2	2	2	2	2	2	2
1	18	3	5	5	2	5	5	5	5	3	5	5	3	5	3	2	5	4	5	4	5	3	3	3	1	3	4	4	4	4	4	4	4	4	4	4	3	5	4	4	3	3	3	3	3	3	3	3	3
1	19	3	3	3	3	3	3	3	3	1	5	3	5	5	3	3	5	3	3	3	3	3	3	3	3	3	3	3	3	3	3	5	3	3	1	3	1	4	5	5	1	3	3	3	3	3	3	5	3
2	18	1	4	3	4	4	4	4	4	4	5	5	5	4	4	2	4	4	4	4	4	1	1	1	1	3	4	5	4	5	4	4	4	4	4	4	4	1	4	4	4	4	4	5	4	4	4	4	4
2	18	2	3	2	3	3	3	5	3	3	3	3	4	1	5	3	1	5	5	5	2	3	3	3	5	4	3	3	3	1	3	3	3	3	5	3	4	1	1	1	3	3	3	3	2	3	3	4	3
2	18	1	3	3	3	3	3	2	3	2	3	3	4	2	3	3	2	5	1	5	2	3	3	3	3	5	3	4	3	3	3	3	3	5	3	3	4	1	3	3	4	1	1	1	1	3	1	1	1
2	19	1	3	3	3	5	3	3	3	4	3	3	5	2	3	4	2	3	3	3	3	3	3	3	4	3	3	5	3	3	3	3	3	3	3	3	4	3	5	3	3	4	3	3	4	3	3	5	4
2	18	3	5	5	5	5	5	5	5	3	5	5	5	5	5	5	3	5	5	5	4	4	4	4	4	4	5	5	1	3	5	5	5	1	5	4	3	1	1	1	2	3	2	2	2	2	2	2	2
1	18	2	2	2	2	2	2	2	2	2	5	2	5	5	2	2	1	2	5	3	5	5	5	5	5	5	5	5	5	5	5	5	5	4	5	5	2	5	5	5	2	3	4	4	4	4	4	4	4
2	18	2	1	1	4	1	1	3	2	3	1	3	5	2	1	1	2	4	2	2	2	1	5	1	5	1	4	4	4	2	4	4	4	4	4	4	3	4	3	4	4	4	4	4	4	4	4	4	4
1	18	2	4	4	4	4	4	4	4	3	4	4	1	2	4	4	2	1	1	5	1	5	5	5	4	3	4	3	4	5	4	4	3	4	4	3	3	2	5	4	4	4	4	4	4	4	4	4	5
1	20	1	3	5	5	5	5	5	3	5	4	5	1	5	5	5	5	5	5	5	5	4	4	4	4	4	1	5	3	5	5	4	5	5	5	5	2	5	5	5	5	5	5	3	5	5	1	5	5
1	19	2	2	5	2	3	4	1	2	5	3	2	5	5	2	2	3	2	5	2	2	3	3	3	3	3	3	3	3	4	3	3	4	3	3	3	4	3	3	3	4	4	4	3	4	4	4	4	4
1	19	1	2	4	2	5	2	3	2	4	2	5	4	5	2	1	5	5	1	1	3	3	5	3	2	3	5	2	5	1	5	2	2	2	2	1	4	1	1	1	2	5	5	4	2	2	5	2	2
1	19	1	3	3	3	3	3	3	1	4	3	3	2	5	3	5	2	3	3	4	3	4	4	4	4	4	3	3	3	3	2	2	3	3	3	3	4	3	3	1	3	1	1	4	4	1	1	1	2
1	20	1	5	5	2	1	5	5	5	5	5	5	5	5	1	5	5	5	1	1	4	5	5	5	5	5	3	5	5	5	3	5	5	5	5	5	5	5	5	5	5	5	5	5	4	5	5	5	5
1	18	1	4	3	4	4	4	2	3	2	4	4	4	5	4	4	5	3	3	3	3	4	5	1	5	5	5	5	5	4	4	5	1	5	5	4	2	5	5	5	3	5	3	4	3	3	5	3	3
1	20	1	5	2	2	2	2	2	2	2	2	2	2	3	2	2	3	1	5	1	2	2	2	3	1	1	4	2	2	3	2	2	1	1	4	2	2	3	3	3	2	5	2	2	2	2	2	2	2
1	18	1	2	2	2	1	2	5	2	1	2	5	2	5	2	2	5	2	5	2	2	1	1	1	3	1	2	5	2	2	2	2	2	2	2	2	1	2	1	2	2	4	2	4	2	2	2	2	2
1	18	1	5	5	5	5	5	5	5	4	5	5	5	4	5	5	3	4	4	4	4	5	5	5	5	5	5	5	5	5	5	5	5	5	5	5	2	5	5	5	5	5	5	5	5	4	5	2	5
1	18	3	3	3	3	3	3	3	3	2	3	3	4	2	3	3	1	2	2	1	3	1	2	1	1	1	3	3	3	2	3	3	3	3	3	3	3	5	3	3	5	3	5	5	5	5	4	5	5
1	18	1	3	3	3	3	3	3	3	3	3	3	4	2	4	3	2	1	1	1	3	3	1	3	3	3	3	3	3	3	3	3	3	3	4	3	5	5	2	4	3	3	2	3	2	3	3	3	4
1	19	2	5	4	2	5	5	5	5	5	5	5	5	2	5	5	2	5	5	5	5	3	1	3	3	3	5	5	5	4	5	5	5	5	5	5	5	5	5	5	3	5	5	2	2	2	2	2	2
1	18	3	4	3	5	4	5	5	4	3	5	4	1	4	1	4	4	5	5	5	5	1	4	5	4	4	4	4	4	4	4	5	4	3	4	4	3	4	4	4	4	4	4	4	4	4	2	4	4
1	17	2	1	1	5	1	1	5	1	3	5	2	5	2	1	1	2	1	1	1	2	1	1	1	1	1	1	1	1	4	1	1	1	4	1	1	4	2	4	4	4	4	4	4	2	4	4	4	4
1	19	2	4	4	4	4	4	4	2	5	4	4	4	5	4	4	5	4	4	5	4	1	1	1	1	2	4	3	5	4	3	4	4	4	4	4	5	4	4	4	2	4	4	5	4	4	4	4	4
1	18	1	1	1	1	1	5	4	1	2	1	4	1	4	1	5	4	3	4	4	4	4	4	3	4	4	4	4	4	5	2	4	4	5	1	4	4	4	4	4	3	3	3	3	3	3	3	3	5
1	18	1	3	3	3	3	3	3	5	5	5	3	3	3	3	4	5	1	1	1	1	5	5	5	5	5	5	5	5	2	5	5	5	5	5	5	5	5	5	5	1	4	5	5	3	5	1	5	4
1	18	1	4	4	4	1	4	4	4	2	4	4	5	4	4	4	4	4	4	4	4	4	4	4	4	4	4	1	4	4	4	4	4	4	4	4	2	4	4	4	4	4	4	4	5	4	4	4	4
1	18	2	4	3	4	4	4	4	4	5	4	4	1	2	4	4	2	3	4	4	4	3	3	3	3	3	3	4	4	4	4	4	4	4	4	4	3	4	5	4	4	4	4	4	4	4	4	3	3
1	19	2	1	1	1	1	1	1	1	2	1	1	5	4	2	2	4	1	1	1	1	5	5	5	5	1	1	1	1	1	1	1	2	1	1	1	4	1	1	1	3	3	3	3	3	3	3	3	3
1	19	2	3	3	3	3	4	2	3	3	3	4	5	2	3	2	2	3	3	3	3	4	4	4	4	4	3	1	3	3	3	3	3	3	3	3	3	3	3	3	3	3	3	2	3	3	3	3	3
1	18	2	4	4	4	4	4	4	4	4	4	5	4	3	4	4	3	1	5	1	1	4	3	3	3	3	5	5	5	5	5	5	5	5	5	5	3	1	2	2	4	5	5	5	5	5	5	3	5
1	18	2	2	4	2	4	2	2	2	3	2	3	3	3	2	2	5	3	3	3	5	3	5	3	3	3	3	3	3	3	3	3	3	3	3	1	5	5	3	5	4	4	4	4	4	4	5	5	3
1	17	1	4	2	5	2	2	2	4	2	4	2	4	2	2	2	1	2	2	2	2	1	5	2	2	2	2	2	2	3	3	2	2	2	2	2	2	3	2	1	2	2	4	2	1	2	2	2	2
1	18	1	1	1	2	5	1	1	4	3	1	1	5	5	1	1	5	2	2	5	2	4	5	4	2	4	2	2	2	2	3	2	2	3	2	2	5	1	2	2	2	2	2	2	5	2	2	2	2
1	17	1	2	2	3	2	2	2	5	2	2	2	4	1	2	2	3	4	3	4	4	4	4	4	4	4	4	4	4	5	4	4	4	4	4	4	2	3	2	2	4	4	4	4	4	4	4	4	4
1	18	1	1	1	1	1	3	1	1	1	1	1	5	1	1	2	1	1	4	1	1	1	1	1	1	1	1	4	2	1	1	1	1	1	1	1	1	3	1	1	1	1	1	1	1	1	1	1	1
1	18	3	2	2	2	4	3	2	2	5	2	2	3	5	2	2	5	4	4	4	4	1	1	1	1	1	1	2	2	2	2	2	2	2	2	2	2	4	4	4	4	1	4	4	4	2	1	4	4
1	18	1	1	1	1	1	1	1	1	2	1	1	1	3	1	2	4	1	3	1	1	1	1	4	5	1	1	1	1	5	1	1	1	1	1	1	4	5	1	1	1	2	1	1	1	1	1	4	1
1	17	3	4	4	4	4	4	4	4	4	4	4	5	2	4	4	3	4	4	5	3	4	4	4	4	4	5	5	5	3	5	5	2	5	5	5	4	1	3	5	5	4	5	5	5	3	5	5	5
1	17	1	5	5	5	5	5	3	5	5	5	5	3	2	5	5	2	3	3	3	3	3	3	5	3	5	5	5	5	5	4	5	5	5	3	5	5	5	5	5	3	1	5	3	3	3	3	3	3
1	18	3	2	2	2	2	2	2	3	4	5	2	3	4	2	2	2	2	2	2	2	2	2	2	2	2	2	2	2	4	2	2	2	3	2	2	4	2	4	4	2	4	2	2	2	2	2	2	2
1	19	3	2	2	2	2	2	3	2	4	2	2	2	1	2	2	1	2	2	2	2	2	2	2	2	2	2	2	2	5	3	2	4	2	2	2	4	2	3	2	2	2	2	4	2	2	2	2	2
1	18	3	1	4	1	1	1	1	4	5	1	4	4	3	1	1	5	2	1	1	1	5	5	5	3	5	1	5	1	3	1	1	1	2	1	1	5	1	1	3	3	3	5	3	3	3	4	3	3
1	19	3	5	5	5	5	5	4	5	3	5	5	5	5	5	5	5	4	4	4	4	5	5	5	5	5	5	5	3	4	5	4	5	5	5	5	3	5	5	5	5	5	1	5	2	3	5	5	1
1	20	1	4	4	4	4	4	4	4	4	4	5	5	5	3	4	5	1	3	5	3	5	5	5	4	5	5	5	5	4	5	5	5	5	5	2	4	5	4	5	3	3	3	3	4	3	3	3	1
1	19	2	2	3	5	5	5	3	5	5	5	4	3	5	5	5	2	3	3	3	3	5	5	5	5	5	5	5	5	5	5	3	5	5	5	4	5	2	3	3	3	5	1	5	5	5	5	5	5
1	20	2	5	5	5	5	5	5	3	5	2	5	4	5	5	5	1	5	5	5	5	5	5	5	5	5	4	2	5	5	3	5	5	2	5	5	5	1	4	5	4	4	4	4	4	4	4	2	4
1	20	3	3	3	4	3	3	2	3	1	3	3	5	3	3	5	4	1	1	1	1	5	5	5	5	3	5	5	5	5	5	5	5	5	5	5	1	5	5	5	4	4	4	4	4	4	3	4	3
1	18	2	4	4	4	4	5	1	4	5	5	4	4	3	3	4	3	3	3	3	3	4	2	5	2	2	4	4	3	4	3	4	5	4	3	4	5	4	4	4	2	1	5	4	4	3	4	4	4
1	19	1	5	5	5	5	5	4	5	1	4	5	1	5	5	5	5	5	5	5	5	3	3	3	5	3	5	5	5	4	5	5	5	5	3	5	5	5	2	5	5	5	5	1	5	5	5	5	5
1	20	3	5	5	5	5	5	2	5	2	5	5	3	5	5	5	5	4	4	4	4	1	1	1	1	1	4	4	4	1	4	4	4	4	4	4	1	3	3	3	4	2	4	4	4	4	4	4	3
1	19	3	5	5	5	5	5	5	5	3	5	5	4	5	5	5	5	5	5	5	3	5	3	5	5	5	5	5	5	5	5	5	4	1	3	5	3	4	1	5	5	5	5	5	5	5	5	5	5
1	20	3	3	3	3	3	3	3	3	5	3	5	5	5	3	3	5	5	5	5	5	2	5	3	5	5	5	2	5	3	5	5	5	5	5	5	2	4	4	4	3	4	5	3	3	3	3	3	3
1	20	2	2	5	2	2	2	4	2	3	2	5	5	3	2	2	3	2	2	4	2	2	2	4	2	2	2	2	2	2	4	2	2	3	2	1	3	5	5	5	2	2	2	2	5	4	3	2	2
2	19	1	5	5	5	5	5	5	5	4	5	5	4	2	5	5	2	5	1	1	1	1	1	1	1	1	1	1	1	1	1	1	4	5	1	1	4	4	4	3	5	1	5	3	5	5	5	4	4
2	19	1	3	3	2	3	3	3	3	1	3	3	2	4	3	5	2	4	4	4	4	4	4	4	4	4	2	5	3	1	2	2	2	2	2	5	5	2	2	2	2	2	3	2	2	2	2	2	2
2	19	2	5	5	5	3	5	1	5	2	5	3	5	1	5	5	3	5	2	2	2	5	5	2	2	4	2	2	2	2	2	2	5	2	2	2	2	2	4	4	3	2	4	2	2	2	2	2	2
2	19	2	1	2	2	2	3	2	2	1	5	2	4	4	2	2	1	3	3	3	4	2	3	3	2	3	3	3	3	3	3	3	3	4	3	3	1	4	4	4	3	3	5	3	3	3	3	3	3
2	19	1	3	3	3	1	3	2	3	5	3	3	4	3	5	3	3	1	3	3	4	4	4	4	3	4	3	3	1	3	3	5	3	3	3	3	5	3	4	3	4	3	3	3	4	1	1	2	3
2	19	1	4	4	4	4	4	4	4	5	4	4	1	4	4	5	4	4	4	4	4	4	4	4	4	4	4	4	4	4	1	5	4	4	4	4	5	1	2	5	3	4	4	4	4	1	2	4	4
2	20	1	5	2	3	5	4	4	3	5	5	5	4	3	5	5	3	5	1	1	1	4	4	4	4	5	5	5	4	4	4	4	4	5	3	4	5	5	5	5	4	4	3	4	2	4	4	4	4
2	19	3	5	5	5	5	5	5	5	4	5	5	5	3	5	5	3	4	4	3	4	4	4	4	1	4	4	4	4	4	4	4	4	4	4	4	3	2	3	4	1	1	1	1	5	1	1	1	1
2	19	3	5	5	5	5	5	2	5	1	2	5	4	4	2	5	4	5	1	5	5	5	5	5	5	3	5	5	5	3	5	5	5	5	5	5	4	5	5	5	4	4	4	4	4	3	4	4	4
2	18	3	5	5	3	5	5	5	5	4	5	4	5	3	5	5	3	4	4	4	4	3	3	3	3	3	5	5	3	4	4	3	5	4	3	5	3	4	4	4	5	4	5	5	5	4	5	5	5
2	19	3	1	5	1	1	1	3	1	5	1	1	1	1	1	1	1	4	4	4	4	3	5	4	3	3	1	1	1	2	1	1	1	1	1	1	5	5	5	5	4	4	4	4	4	4	4	4	4
2	19	3	5	5	5	5	5	5	5	4	5	5	1	5	5	5	5	4	4	4	4	1	5	5	5	1	4	4	4	1	4	4	4	5	4	2	4	3	3	2	4	4	4	4	4	5	4	4	4
2	21	3	5	2	5	5	5	2	5	2	5	5	5	4	5	3	4	5	5	2	5	5	5	5	5	1	5	5	5	5	3	5	5	4	5	5	2	4	4	4	2	2	2	2	5	3	2	2	2
2	19	3	1	1	1	1	1	1	5	5	1	1	5	5	1	4	5	1	1	1	1	2	2	2	2	4	1	1	1	1	4	1	1	4	1	1	4	3	3	3	1	1	1	2	3	3	1	1	1
2	19	2	5	5	5	5	5	5	3	5	5	1	5	5	5	5	5	5	5	5	5	3	2	2	4	2	5	5	5	5	5	5	5	5	5	1	5	4	5	5	3	3	4	1	4	3	3	3	4
2	18	1	3	3	5	3	3	3	3	4	3	5	1	5	3	3	5	2	3	1	1	1	1	2	4	1	1	1	1	3	5	1	1	1	1	1	4	1	1	1	2	5	2	1	2	5	4	3	4
2	19	1	5	5	4	5	2	5	5	4	5	5	5	5	4	5	5	5	5	5	5	5	5	5	5	5	5	3	5	4	4	4	5	5	5	5	2	4	5	5	2	2	2	2	2	2	2	5	2
1	18	1	2	5	5	5	5	3	5	1	5	5	3	4	5	2	3	5	5	3	5	5	5	5	5	5	3	4	5	3	5	5	5	1	5	5	5	5	1	1	2	2	4	2	2	1	2	4	5
1	20	1	4	4	4	4	4	4	4	4	4	4	2	5	1	4	5	1	1	1	4	4	2	4	4	4	4	4	3	3	4	4	4	4	4	1	4	3	3	5	3	3	3	5	3	3	3	2	4
1	18	2	1	1	4	1	1	4	1	1	1	1	4	5	1	1	4	4	4	1	4	5	5	4	5	5	2	4	4	1	4	4	5	4	4	4	5	4	5	5	5	5	5	3	5	5	5	5	5
1	18	1	2	3	2	2	2	2	2	1	2	2	3	4	2	4	4	2	2	2	2	4	5	5	4	4	2	5	2	1	2	2	2	2	2	2	3	1	1	1	3	4	3	2	3	3	3	3	4
1	18	1	1	1	4	1	1	1	1	2	4	5	5	3	1	1	5	1	1	3	1	1	1	1	1	1	2	1	1	5	4	1	1	1	1	1	3	3	3	3	3	3	3	3	3	4	3	4	2
1	18	3	5	1	1	1	1	3	1	3	1	1	2	3	1	1	2	4	4	4	4	1	1	1	1	1	1	1	1	2	1	1	1	3	1	1	5	4	3	1	1	1	1	1	1	3	1	1	1
1	19	1	2	3	3	3	5	3	3	2	3	4	4	5	3	3	3	5	5	5	5	5	5	5	2	4	4	5	5	4	5	3	5	5	5	5	3	2	4	3	1	1	3	1	2	4	1	1	5
1	18	2	5	5	5	5	5	4	5	5	5	5	1	5	3	5	5	5	5	4	5	4	4	4	4	4	5	3	1	5	5	3	5	2	5	5	5	4	5	5	5	5	5	5	5	5	5	5	5
1	17	1	4	4	4	3	4	4	4	5	4	4	3	2	4	4	3	4	3	4	4	5	3	3	3	2	4	4	5	3	4	4	4	2	4	4	5	5	5	5	1	1	1	1	1	5	2	1	4
1	19	3	5	3	2	5	5	2	3	2	5	5	5	1	5	4	5	5	5	1	5	5	4	4	5	5	1	4	4	1	4	4	4	4	4	4	2	1	3	1	1	1	1	1	1	5	3	1	5
1	18	3	4	4	4	4	4	1	4	4	5	4	1	5	4	2	1	2	3	2	2	4	4	4	4	4	4	4	5	1	1	4	4	4	4	4	3	5	3	3	5	5	5	5	5	5	5	5	4
1	18	1	4	4	4	4	4	3	4	4	4	4	5	4	2	4	5	2	5	2	2	5	4	5	5	5	5	3	5	4	1	5	5	5	2	5	3	1	1	5	2	5	2	5	2	1	2	2	5
1	18	3	4	4	4	4	5	4	4	3	4	4	3	1	4	4	1	4	4	4	3	4	4	3	4	4	2	4	4	5	4	4	4	4	4	4	5	5	5	5	5	5	3	1	5	3	5	5	2
1	18	1	3	5	3	3	3	3	3	1	3	3	1	5	1	3	1	2	2	2	2	2	2	2	5	2	2	2	2	2	5	2	2	2	2	2	3	4	4	4	4	4	4	4	4	4	4	5	5
1	19	3	3	2	3	3	5	3	3	5	3	3	5	5	3	3	5	3	3	3	3	3	3	3	3	3	2	3	3	5	3	1	3	3	3	3	1	5	2	5	4	5	5	5	5	5	5	5	3
1	19	2	1	1	1	4	1	1	1	5	1	1	5	4	1	1	1	1	1	2	1	4	5	2	2	2	1	1	1	3	1	5	1	3	1	3	5	1	1	3	1	1	4	2	1	1	1	1	1
1	18	1	5	5	5	5	5	5	5	4	5	5	1	2	5	2	1	5	5	5	5	5	5	5	5	4	5	4	5	2	5	4	2	2	5	5	3	1	1	1	5	5	5	5	5	3	5	5	5
1	18	2	4	4	4	4	5	4	4	5	2	4	4	3	3	4	1	5	4	5	5	1	1	1	1	1	5	5	5	2	5	3	5	4	5	5	5	5	5	5	4	5	5	1	5	4	5	5	5
1	17	3	5	5	5	5	2	5	5	2	5	5	4	4	5	5	4	5	4	5	1	4	5	5	5	5	5	4	2	2	5	5	3	5	4	5	5	5	4	5	2	2	2	2	2	5	1	5	5
1	18	1	3	3	3	3	3	3	3	4	3	3	4	4	3	4	4	3	5	5	5	4	5	5	5	5	3	3	3	4	3	1	3	3	5	3	5	5	5	5	4	5	4	3	2	1	4	4	4
1	17	2	2	4	2	2	2	2	2	4	3	4	4	3	2	2	4	4	4	4	4	2	3	2	5	2	2	2	2	5	2	2	2	2	2	2	4	4	3	4	4	4	4	2	4	5	4	4	2
1	18	3	4	4	3	5	4	4	3	4	3	4	3	4	4	5	3	1	1	1	1	1	1	1	1	1	1	1	1	5	1	1	1	1	1	1	4	3	5	3	2	2	2	2	2	4	2	2	1
1	18	3	4	4	1	1	5	4	1	5	1	5	1	5	1	1	2	3	5	5	5	3	3	3	2	3	2	4	1	5	2	4	2	5	2	2	2	4	1	1	5	3	4	5	5	5	5	5	1
1	18	2	3	5	5	5	5	5	2	2	1	5	2	4	5	5	3	4	4	5	5	5	5	5	5	1	2	5	5	5	1	1	5	2	5	5	5	5	5	5	5	5	5	5	5	5	5	5	2
1	17	3	5	5	5	5	5	5	5	1	5	5	4	5	5	4	4	1	1	1	1	4	1	1	1	4	5	4	5	3	5	4	5	5	5	5	1	1	1	1	1	1	1	4	1	1	1	1	5
1	17	1	1	1	1	1	2	1	1	4	5	3	4	5	4	1	3	1	1	1	3	1	1	1	1	1	3	4	1	5	1	1	4	1	1	1	4	4	4	4	1	1	2	1	3	2	1	1	4
1	18	2	4	4	4	4	4	5	4	5	4	4	3	4	4	2	3	5	4	5	5	3	3	3	3	3	3	3	3	3	3	5	2	3	2	3	4	1	1	1	4	4	4	4	4	4	1	5	4
1	19	1	4	4	4	4	4	4	4	5	4	4	2	5	4	2	2	5	5	2	2	2	2	4	2	5	2	2	2	3	2	2	2	4	2	2	5	5	2	2	2	2	2	2	2	2	2	2	1
1	18	1	5	5	3	5	5	5	5	3	5	5	5	4	5	5	5	3	3	3	3	4	4	4	4	4	4	4	2	3	4	4	4	4	3	4	5	4	4	4	4	4	4	4	4	4	4	4	4
1	19	1	3	3	3	1	3	3	3	4	4	5	3	4	3	3	3	2	4	4	4	4	4	4	3	2	4	4	4	3	3	1	4	4	4	4	3	2	3	3	1	1	5	1	1	4	1	5	4
1	20	2	3	1	3	2	3	3	3	3	3	3	2	5	3	3	5	5	5	4	5	3	3	3	3	3	3	4	3	4	3	3	3	2	3	3	3	5	5	5	3	3	3	1	3	3	3	3	3
1	19	1	4	5	5	4	5	4	4	3	4	2	4	5	4	4	4	2	2	4	2	3	3	3	3	3	4	4	1	5	4	4	4	2	4	4	1	5	5	4	4	4	4	3	4	5	4	4	4
1	20	3	1	1	1	1	1	4	1	3	1	1	5	2	1	1	5	2	3	3	2	3	3	3	3	3	3	3	3	5	3	4	3	3	3	3	4	4	4	4	4	4	4	4	4	4	4	3	3
1	20	3	5	5	5	5	5	4	5	2	5	5	4	5	5	5	4	1	1	1	1	1	5	5	5	3	5	5	2	4	5	4	5	5	5	5	5	4	5	3	3	4	3	3	3	2	3	3	5
1	18	3	2	4	2	2	3	2	2	3	4	2	3	5	2	2	2	4	1	1	1	4	5	4	4	4	1	1	1	3	1	1	1	1	1	1	1	3	3	3	2	2	2	2	1	2	2	2	5
1	19	3	2	5	5	5	5	3	5	4	5	5	4	2	5	3	4	5	4	4	1	3	4	3	2	2	5	5	5	4	5	2	5	5	5	5	4	4	4	4	5	4	4	4	4	4	4	4	5
1	20	3	1	1	1	1	1	1	1	5	1	5	3	3	1	3	4	1	5	1	5	4	3	4	3	1	1	1	1	1	1	1	1	1	5	3	5	4	4	4	4	4	4	4	3	2	5	4	4
1	19	1	1	1	1	1	1	1	1	4	1	5	5	3	1	1	1	3	3	3	3	5	5	5	5	1	3	3	3	2	3	3	5	3	3	5	4	2	1	3	2	4	2	2	4	2	2	2	3
1	20	2	5	5	5	5	5	5	3	5	3	5	1	5	5	5	1	5	3	5	5	4	5	4	4	4	5	2	3	5	3	5	5	5	5	5	1	1	1	1	2	2	2	2	2	3	2	2	1
1	20	2	4	5	4	4	4	4	4	3	2	4	1	4	4	4	4	4	1	4	4	2	4	4	4	4	4	4	4	3	4	4	4	4	3	4	1	4	4	4	1	1	4	1	1	1	1	1	3
2	19	1	2	3	3	3	3	3	5	2	3	4	2	3	5	3	2	3	4	3	3	2	3	3	3	5	3	3	3	2	3	5	3	3	3	3	3	5	5	5	2	5	5	5	5	5	1	5	3
2	19	2	5	5	5	5	5	5	5	5	5	5	3	5	5	5	5	5	5	5	5	5	5	5	5	5	5	1	5	5	1	5	4	5	5	5	4	3	3	3	3	3	3	5	3	3	3	2	4
2	19	2	5	5	5	1	5	5	5	3	5	5	4	1	1	5	2	3	3	3	3	4	3	3	3	2	3	3	3	2	3	3	3	3	3	3	4	4	4	4	1	1	3	1	1	4	4	1	5
2	19	2	4	5	5	5	5	5	5	5	5	5	5	5	5	5	5	5	5	5	1	5	5	1	5	5	5	5	5	5	1	1	5	5	5	5	1	4	3	3	4	1	4	4	4	4	4	4	5
2	19	2	4	3	3	4	3	3	3	5	3	4	5	3	3	4	5	2	5	5	5	5	1	3	1	1	5	3	1	2	2	3	5	4	3	3	2	5	5	5	4	3	4	4	4	4	4	4	5
2	19	2	4	4	4	3	4	4	3	2	4	4	2	3	4	3	5	2	2	3	2	2	2	2	1	2	2	2	2	4	2	2	2	2	2	2	4	4	4	4	4	3	5	5	5	5	5	5	2
2	20	2	3	3	5	3	3	3	3	5	5	4	4	5	3	3	3	4	4	4	4	4	4	2	4	4	4	4	4	5	4	4	4	4	4	4	5	5	5	5	3	4	4	5	2	4	4	4	4
2	19	2	1	5	1	3	1	2	1	3	1	3	5	1	1	1	2	5	2	5	5	2	2	2	2	2	3	3	3	1	3	3	3	3	2	3	5	2	2	2	2	2	2	2	3	2	2	2	3
2	19	2	3	5	5	5	5	1	5	3	5	2	5	3	3	5	2	5	3	4	5	4	4	4	5	4	5	5	4	3	5	5	4	5	3	4	5	3	3	3	4	2	3	3	3	1	5	3	4
2	18	2	4	4	4	4	4	3	1	3	4	4	4	5	4	4	4	4	4	4	4	3	5	4	4	4	4	4	4	3	4	4	4	4	4	4	3	4	5	3	3	1	1	1	5	5	1	1	2
2	19	1	2	2	2	4	3	3	2	1	2	2	1	5	3	2	1	2	2	2	4	2	2	3	2	2	2	2	2	1	2	2	2	1	2	2	3	4	2	1	5	5	5	5	5	5	5	2	1
2	19	1	3	3	3	3	5	3	3	5	3	3	2	4	2	3	3	2	2	2	2	3	3	5	3	3	3	3	3	5	3	3	3	5	3	3	5	5	5	5	3	5	5	5	5	1	5	5	4
2	21	1	2	2	1	2	2	2	2	3	3	2	1	5	2	5	3	1	1	1	1	1	2	2	2	2	1	1	4	3	1	1	1	5	1	1	1	4	5	4	5	5	5	5	5	3	5	5	4
2	19	3	4	5	4	4	2	3	3	5	4	4	4	4	2	4	4	4	3	4	4	4	4	2	4	4	4	4	4	5	4	3	5	4	4	4	4	3	3	1	4	4	1	3	4	4	4	2	1
2	19	3	3	3	3	3	3	3	3	3	4	3	5	1	3	3	2	2	2	2	2	5	5	5	5	5	2	2	4	5	5	2	5	4	2	2	4	2	2	2	2	2	2	2	1	2	2	3	1
2	18	1	1	5	1	1	1	1	1	5	1	1	5	4	1	1	3	4	4	4	4	1	1	1	2	1	1	1	1	4	4	1	1	1	1	1	3	1	1	5	1	1	1	4	1	1	1	1	1
2	19	1	1	1	1	5	4	1	1	4	3	1	1	5	1	1	3	5	5	5	5	4	1	1	4	1	1	1	1	3	1	1	1	1	1	1	5	5	5	5	1	1	1	1	1	1	1	2	4
2	19	3	2	2	4	2	2	5	2	4	2	2	1	2	2	2	4	1	3	3	2	3	5	3	3	5	2	2	2	2	3	2	1	2	2	2	1	3	3	3	2	2	2	2	2	2	2	3	4
2	19	1	3	4	4	4	4	4	4	2	4	4	5	4	3	4	5	4	4	5	4	4	4	4	3	4	4	4	4	5	4	2	4	4	4	4	3	5	5	5	5	5	5	5	5	5	4	4	4
2	20	1	4	1	1	1	1	1	5	5	1	1	4	5	1	1	4	1	1	1	1	5	5	5	1	5	1	3	1	3	3	1	1	1	1	1	3	1	1	1	5	3	5	5	5	5	5	5	3
2	19	1	5	1	5	5	5	1	5	4	3	5	4	4	5	5	4	5	5	5	5	4	4	1	4	4	4	4	4	1	4	4	4	4	4	4	3	3	1	3	5	4	2	2	2	2	2	2	5
2	19	1	5	5	5	5	3	5	5	3	5	3	1	3	5	5	1	5	5	5	5	5	5	5	5	5	5	5	5	5	5	5	5	5	5	5	4	2	2	2	4	4	4	4	4	2	4	4	5
1	19	2	4	5	4	4	5	5	4	4	4	5	5	3	4	4	5	2	2	2	2	3	2	2	2	2	2	2	5	4	2	2	5	4	2	4	3	4	4	4	1	4	4	4	4	4	4	2	2
2	19	1	1	1	5	1	1	1	1	3	1	1	2	4	1	4	2	1	1	1	1	1	1	1	1	1	1	1	1	2	3	1	1	1	5	5	3	4	4	4	4	4	4	4	4	4	4	2	5
2	19	2	2	2	2	2	2	2	4	5	2	2	4	4	2	2	4	4	4	4	4	2	2	2	2	2	2	3	2	4	2	2	5	3	2	5	5	3	3	3	3	2	3	3	3	2	3	3	2
2	20	2	4	5	5	5	5	3	5	3	5	4	2	4	2	1	2	5	3	5	5	5	5	5	5	5	3	5	3	3	5	5	4	3	4	5	2	2	3	4	3	4	4	4	4	4	4	4	5
2	19	3	1	1	1	1	1	1	4	5	1	1	5	1	1	1	5	5	2	5	5	1	5	5	5	2	5	2	5	1	5	5	5	5	5	5	3	3	3	4	3	5	3	3	3	3	4	3	2
2	18	1	4	4	4	3	4	4	4	1	2	4	5	4	4	4	5	1	4	4	4	4	4	4	4	4	3	5	4	5	5	4	4	4	4	4	5	5	5	5	5	5	5	1	5	5	5	5	4
2	18	1	1	1	1	1	1	1	4	1	1	2	3	3	5	1	4	5	5	5	5	1	1	3	2	1	1	1	1	4	1	1	1	5	1	1	5	1	1	1	2	2	2	2	1	2	2	1	1
1	18	2	1	1	4	1	1	1	2	2	1	1	1	1	4	2	1	5	1	3	3	1	4	5	1	1	1	1	1	3	1	1	5	1	1	1	4	2	2	2	5	5	5	5	5	5	5	5	4
1	18	2	1	3	1	1	5	1	1	1	1	5	3	5	1	4	3	1	1	5	4	3	3	3	5	3	1	1	1	5	1	3	5	1	1	1	1	3	3	3	1	1	1	1	1	1	1	1	3
2	19	2	5	5	5	5	5	5	5	4	5	5	2	3	5	5	1	2	4	4	2	3	3	3	3	3	3	4	4	1	1	4	4	4	4	5	4	3	3	3	3	4	3	3	3	3	3	3	4
2	20	2	5	5	3	5	5	5	5	3	5	5	4	2	5	4	2	5	2	5	5	2	2	2	2	2	5	5	5	4	5	5	5	5	5	5	5	5	3	3	4	4	5	4	4	4	4	3	4
2	20	1	4	4	4	4	5	5	4	4	4	2	3	5	4	4	3	4	4	4	4	1	5	5	1	2	4	4	4	3	4	4	4	1	4	4	5	4	4	4	1	1	1	1	1	4	1	1	4
1	18	1	4	4	4	4	4	5	4	1	4	1	5	3	4	4	1	4	4	4	4	4	5	4	4	4	4	4	4	1	3	4	4	3	4	4	5	1	3	4	3	3	3	3	3	3	3	3	2
1	22	3	3	2	3	3	3	5	5	1	3	4	4	4	4	3	1	4	5	4	4	5	4	5	5	5	4	4	4	1	4	4	4	4	4	4	2	1	5	5	1	1	1	1	1	2	1	5	4
2	18	2	2	1	5	1	1	1	1	5	1	2	4	5	5	1	1	3	1	1	4	1	1	1	1	1	1	5	3	5	1	3	1	5	1	1	2	2	3	3	3	3	3	3	3	3	3	4	4
2	20	1	3	3	4	3	3	3	3	4	3	1	4	5	3	5	4	1	4	4	4	4	4	4	1	4	4	4	4	5	4	4	4	4	4	4	4	5	4	5	5	4	5	5	5	5	5	5	5
1	18	1	4	4	5	5	4	4	4	3	4	4	2	3	4	4	4	4	2	5	5	5	5	5	4	5	4	5	3	4	3	5	4	5	5	5	3	3	3	3	1	5	3	3	3	3	3	3	5
2	20	2	4	4	1	2	2	4	4	4	4	4	3	5	4	5	3	3	3	3	3	3	5	3	3	3	5	3	1	5	4	3	3	3	3	3	2	4	4	5	5	5	5	5	5	5	5	5	1
2	20	2	5	5	5	5	5	5	5	2	1	5	1	4	4	5	5	3	3	3	3	4	3	4	4	4	1	1	1	4	1	1	1	1	1	1	4	1	3	4	4	2	4	4	4	4	4	5	5
1	20	2	4	5	4	4	4	4	4	4	4	4	4	4	5	4	5	1	1	1	5	4	4	4	4	4	4	4	4	2	4	4	4	4	4	4	1	1	3	3	2	5	2	2	2	5	2	2	5
1	20	1	5	4	2	4	4	4	3	1	4	4	4	2	4	1	4	4	4	4	4	4	5	3	4	4	1	4	4	4	4	5	4	4	4	4	5	3	4	4	5	2	5	5	5	3	5	1	1
2	20	2	4	4	4	4	1	4	4	5	4	4	5	5	4	4	5	1	1	1	1	4	4	5	4	4	4	4	4	2	4	4	5	4	4	4	2	4	4	4	5	5	5	5	5	5	5	5	4
2	18	2	3	5	3	3	2	3	3	5	3	2	3	4	3	3	3	4	2	1	2	4	4	4	4	4	5	4	4	3	4	4	4	4	4	4	5	2	2	2	2	2	2	4	2	4	2	2	2
2	20	2	3	3	3	3	5	3	3	5	3	3	5	1	3	5	4	1	1	1	5	3	3	3	3	3	3	3	3	1	3	3	3	3	3	5	5	3	3	4	3	3	4	5	3	3	3	3	3
2	20	1	3	3	3	3	4	3	2	4	3	3	2	2	3	3	3	5	5	1	2	5	3	5	4	3	5	5	5	5	5	5	5	5	5	5	2	2	2	2	1	5	5	4	1	1	1	1	5
2	20	2	4	4	4	4	4	5	4	5	4	4	3	2	4	4	2	5	4	4	4	5	5	1	5	5	4	4	3	5	4	4	4	4	4	4	5	4	4	5	5	5	5	5	5	5	5	2	1
2	20	2	1	2	2	4	1	5	2	1	2	2	5	2	2	2	5	5	5	3	5	5	5	4	5	5	5	5	5	5	5	5	5	5	1	5	5	2	2	4	4	1	1	1	1	1	2	3	5
1	20	2	4	4	4	4	4	4	4	4	4	4	4	4	4	4	2	5	2	2	2	5	1	1	1	1	5	1	3	5	1	1	3	1	5	1	3	4	5	3	1	1	1	1	3	5	1	1	1
1	18	1	2	2	2	2	2	5	1	1	2	2	4	2	2	2	4	2	2	2	2	4	2	5	2	2	3	2	3	4	2	2	2	2	2	2	5	1	1	1	1	1	1	1	1	1	1	4	4
1	20	2	1	1	1	1	1	5	1	1	1	1	4	2	1	1	1	4	2	2	2	4	4	4	3	5	5	5	5	1	5	5	5	5	5	5	2	3	5	2	2	2	2	2	2	2	2	2	2
1	20	2	3	3	5	4	3	3	3	5	3	5	5	5	3	3	2	3	3	3	3	3	3	3	5	3	3	3	1	5	1	5	3	3	3	3	5	3	3	3	4	4	4	4	4	4	3	3	4
2	20	2	5	5	5	5	5	5	5	1	5	5	5	4	5	5	3	2	2	3	2	4	5	5	2	5	5	5	5	4	5	5	5	3	5	5	2	4	4	4	2	2	2	2	2	1	2	2	3
2	20	1	5	5	5	5	5	4	5	3	5	5	3	5	5	5	5	5	5	5	5	5	5	5	5	5	1	5	5	1	5	5	4	4	5	5	1	4	4	5	4	5	4	4	2	5	4	4	5
1	18	3	2	2	2	2	4	2	2	3	2	4	3	1	2	2	1	2	2	2	4	5	5	5	4	5	2	2	2	1	2	2	2	2	2	2	2	5	5	5	4	4	4	3	4	4	1	4	2
1	18	1	5	5	2	5	5	5	5	3	5	5	3	1	3	2	1	4	5	4	4	3	3	3	1	3	4	4	4	5	4	4	4	4	4	4	1	4	2	2	5	2	2	2	4	2	1	3	4
1	20	2	3	3	3	3	3	3	3	4	5	3	4	3	3	3	3	4	4	4	4	3	3	3	3	3	3	3	3	2	3	5	3	3	1	3	1	1	1	1	1	1	1	4	5	1	1	2	3
2	18	2	4	3	4	4	4	4	4	3	5	5	5	3	4	2	5	5	5	5	1	1	1	1	1	3	4	5	4	3	4	4	4	4	4	4	2	4	4	4	3	2	2	4	2	2	2	5	4
2	18	2	3	2	3	3	3	5	3	5	3	3	3	3	5	3	4	1	4	1	1	3	3	3	5	4	3	3	3	4	3	3	3	3	5	3	2	4	4	3	5	5	5	5	2	5	5	5	3
2	18	1	3	3	3	3	3	2	3	4	3	3	2	3	3	3	4	3	3	3	3	3	3	3	3	5	3	4	3	5	3	3	3	5	3	3	2	3	5	5	5	5	5	4	5	5	5	5	3
2	20	2	3	3	3	5	3	3	3	2	3	3	2	2	3	4	2	3	3	3	3	3	3	3	4	3	3	5	3	2	3	3	3	3	3	3	4	3	3	3	4	1	4	4	2	4	4	4	4
2	18	1	5	5	5	5	5	5	5	3	5	5	4	1	5	5	5	4	4	4	4	4	4	4	4	4	5	5	1	5	5	5	5	1	5	4	2	3	3	3	5	4	4	5	4	5	5	3	5
1	18	1	2	2	2	2	2	2	2	1	5	2	4	1	2	2	1	3	1	3	3	5	5	5	5	5	5	5	5	1	5	5	5	4	5	5	1	1	1	1	3	4	1	1	1	1	1	2	5
2	18	1	1	1	4	1	1	3	2	5	1	3	5	4	1	1	5	2	5	2	2	1	5	1	5	1	4	4	4	1	4	4	4	4	4	4	2	3	2	4	1	1	1	1	1	1	1	1	5
1	18	2	4	4	4	4	4	4	4	4	4	4	5	5	4	4	2	5	5	5	5	5	5	5	4	3	4	3	4	4	4	4	3	4	4	3	4	4	4	4	3	5	3	5	4	3	3	3	4
1	20	1	3	5	5	5	5	5	3	5	4	5	4	3	5	5	5	5	5	5	5	4	4	4	4	4	1	5	3	1	5	4	5	5	5	5	5	5	2	5	5	5	3	5	3	5	3	5	5
1	20	1	2	5	2	3	4	1	2	4	3	2	2	4	2	2	4	4	5	4	2	3	3	3	3	3	3	3	3	3	3	3	4	3	3	3	4	5	5	5	4	4	4	4	4	4	4	4	3
1	20	1	2	4	2	5	2	3	2	5	2	5	5	3	2	1	1	2	2	2	2	3	5	3	2	3	5	2	5	3	5	2	2	2	2	1	5	5	3	5	1	1	1	1	1	1	1	1	2
1	20	3	3	3	3	3	3	3	1	1	3	3	5	5	3	5	5	3	3	3	3	4	4	4	4	4	3	3	3	3	2	2	3	3	3	3	3	4	4	4	4	1	4	4	4	4	4	4	4
1	20	2	5	5	2	1	5	5	5	1	5	5	1	4	1	5	3	5	5	5	1	5	5	5	5	5	3	5	5	3	3	5	5	5	5	5	4	5	1	1	3	1	1	1	1	1	1	3	5
1	18	2	4	3	4	4	4	2	3	4	4	4	2	1	4	4	3	4	4	4	4	4	5	1	5	5	5	5	5	5	4	5	1	5	5	4	1	1	1	1	4	1	4	4	4	4	4	4	5
1	20	1	5	2	2	2	2	2	2	2	2	2	5	5	2	2	5	1	1	1	1	2	2	3	1	1	4	2	2	3	2	2	1	1	4	2	4	5	5	5	5	4	5	5	5	5	5	5	2
1	18	1	2	2	2	1	2	5	2	2	2	5	5	1	2	2	4	2	2	2	2	1	1	1	3	1	2	5	2	5	2	2	2	2	2	2	1	1	1	1	3	3	3	3	4	3	3	3	2
1	18	2	5	5	5	5	5	5	5	3	5	5	4	2	5	5	2	2	5	5	5	5	5	5	5	5	5	5	5	5	5	5	5	5	5	5	4	1	1	1	1	4	1	1	1	4	3	1	1
1	18	3	3	3	3	3	3	3	3	2	3	3	1	2	3	3	2	4	4	4	4	1	2	1	1	1	3	3	3	2	3	3	3	3	3	3	5	4	4	4	5	2	4	4	2	1	4	4	3
1	18	2	3	3	3	3	3	3	3	4	3	3	4	1	4	3	1	1	3	4	3	3	1	3	3	3	3	3	3	4	3	3	3	3	4	3	4	4	4	4	1	1	1	1	1	1	4	1	3
1	20	2	5	4	2	5	5	5	5	3	5	5	4	5	5	5	3	4	4	2	4	3	1	3	3	3	5	5	5	2	5	5	5	5	5	5	5	4	4	4	4	4	4	4	3	4	3	4	5
1	18	3	4	3	5	4	5	5	4	1	5	4	3	5	1	4	4	4	1	3	4	1	4	5	4	4	4	4	4	5	4	5	4	3	4	4	4	5	5	5	4	2	4	4	4	5	3	4	4
1	17	2	1	1	5	1	1	5	1	5	5	2	1	4	1	1	1	4	3	4	4	1	1	1	1	1	1	1	1	4	1	1	1	4	1	1	5	2	3	3	1	4	5	3	4	4	4	4	3
1	20	2	4	4	4	4	4	4	2	5	4	4	5	5	4	4	4	4	4	4	4	1	1	1	1	2	4	3	5	2	3	4	4	4	4	4	5	1	1	2	5	5	5	5	1	5	5	2	5
1	18	1	1	1	1	1	5	4	1	5	1	4	3	5	1	5	5	5	5	5	5	4	4	3	4	4	4	4	4	2	2	4	4	5	1	4	1	4	4	4	3	3	3	3	3	3	1	3	4
1	18	2	3	3	3	3	3	3	5	3	5	3	5	5	3	4	3	2	2	2	2	5	5	5	5	5	5	5	5	1	5	5	5	5	5	5	1	5	2	5	4	4	4	4	4	4	4	4	5
1	18	2	4	4	4	1	4	4	4	5	4	4	4	3	4	4	3	4	4	4	4	4	4	4	4	4	4	1	4	4	4	4	4	4	4	4	1	1	1	1	5	2	5	5	5	1	5	5	4
1	18	3	4	3	4	4	4	4	4	5	4	4	1	3	4	4	3	1	4	4	4	3	3	3	3	3	3	4	4	2	4	4	4	4	4	4	1	2	2	4	2	2	2	2	2	2	2	4	4
1	20	3	1	1	1	1	1	1	1	1	1	1	3	1	2	2	1	1	1	1	1	5	5	5	5	1	1	1	1	3	1	1	2	1	1	1	4	5	5	5	5	5	5	5	5	5	5	4	3
1	20	3	3	3	3	3	4	2	3	5	3	4	1	1	3	2	2	3	3	3	3	4	4	4	4	4	3	1	3	5	3	3	3	3	3	3	3	1	1	1	2	3	3	3	4	3	3	4	3
1	18	3	4	4	4	4	4	4	4	4	4	5	2	3	4	4	3	5	5	2	5	4	3	3	3	3	5	5	5	3	5	5	5	5	5	5	5	4	1	1	4	3	3	3	4	3	3	4	5
1	18	3	2	4	2	4	2	2	2	5	2	3	1	4	2	2	5	3	3	3	3	3	5	3	3	3	3	3	3	4	3	3	3	3	3	1	3	5	5	5	5	5	5	5	5	5	5	5	5
1	17	1	4	2	5	2	2	2	4	4	4	2	1	1	2	2	4	3	1	3	3	1	5	2	2	2	2	2	2	1	3	2	2	2	2	2	4	5	5	5	2	2	2	2	2	2	2	2	5
1	18	2	1	1	2	5	1	1	4	1	1	1	3	3	1	1	3	2	2	2	2	4	5	4	2	4	2	2	2	5	3	2	2	3	2	2	3	5	4	4	3	3	3	3	3	3	3	3	5
1	17	1	2	2	3	2	2	2	5	2	2	2	5	4	2	2	5	5	5	5	5	4	4	4	4	4	4	4	4	5	4	4	4	4	4	4	1	4	5	5	1	3	3	3	3	3	3	5	2
1	18	1	1	1	1	1	3	1	1	1	1	1	4	2	1	2	2	1	1	1	1	1	1	1	1	1	1	4	2	2	1	1	1	1	1	1	4	1	4	4	4	4	4	5	4	4	4	4	1
1	18	3	2	2	2	4	3	2	2	1	2	2	5	1	2	2	1	2	4	2	1	4	2	2	2	2	1	2	2	1	2	2	2	2	2	2	4	1	1	1	3	3	3	3	2	3	3	4	4
1	18	3	1	1	1	1	1	1	1	2	1	1	3	2	1	2	2	5	1	1	1	4	1	1	1	1	1	1	1	4	1	1	1	1	1	1	4	1	3	3	4	1	1	1	1	3	1	1	3
1	17	3	4	4	4	4	4	4	4	4	4	4	5	3	4	4	4	5	5	5	4	5	5	5	2	5	5	5	5	5	5	5	2	5	5	5	4	3	5	3	3	4	3	3	4	3	3	5	5
1	17	3	5	5	5	5	5	3	5	2	5	5	1	5	5	5	5	5	5	5	5	1	4	5	5	5	5	5	5	5	4	5	5	5	3	5	3	1	1	1	2	3	2	2	2	2	2	2	4
2	20	3	3	3	3	3	3	3	1	4	3	5	4	4	3	4	4	3	3	3	4	3	3	3	3	3	3	3	3	3	3	3	3	3	4	3	2	5	5	5	2	3	4	4	4	4	4	4	3
2	20	2	2	4	4	4	4	4	4	3	4	4	2	3	4	4	3	4	3	3	3	2	4	4	4	5	4	4	4	5	4	4	4	5	4	4	3	4	3	4	4	4	4	4	4	4	4	4	5
2	20	1	3	3	3	3	3	3	3	1	3	2	5	3	5	5	4	3	2	1	3	1	1	1	1	1	1	1	1	1	1	1	1	1	1	4	3	2	5	4	4	4	4	4	4	4	4	4	1
2	20	1	5	5	5	5	5	5	5	1	5	3	4	1	3	5	3	1	1	1	1	5	1	1	1	1	1	1	1	1	1	1	1	1	1	1	2	5	5	5	5	5	5	3	5	5	1	5	5
2	20	1	5	3	5	5	5	5	5	4	5	4	1	2	5	5	4	5	5	5	5	5	5	5	5	1	5	3	5	4	5	5	5	1	5	5	4	3	3	3	4	4	4	3	4	4	4	4	3
2	20	2	2	4	2	2	2	2	2	3	2	5	4	5	5	2	1	5	2	4	4	5	2	2	2	2	2	2	2	5	2	2	2	2	2	2	4	1	1	1	2	5	5	4	2	2	5	2	5
2	20	1	1	1	5	1	1	2	1	4	1	1	2	5	1	1	4	3	4	4	2	1	1	4	4	1	1	1	1	4	1	4	4	1	1	1	4	3	3	1	3	1	1	4	4	1	1	1	5
2	20	2	4	4	4	4	4	2	4	4	5	4	4	1	4	4	2	5	5	5	5	5	5	5	5	5	5	4	5	4	5	5	5	5	5	5	5	5	5	5	5	5	5	5	4	5	5	5	5
2	18	1	3	3	5	3	3	3	3	3	3	3	3	3	3	3	3	2	3	3	3	3	3	3	3	3	3	3	3	3	3	3	3	3	4	3	2	5	5	5	3	5	3	4	3	3	5	3	4
2	20	2	5	5	5	3	5	2	5	3	4	5	4	4	5	5	4	3	3	5	1	5	3	3	1	5	5	5	5	1	3	3	5	5	1	5	2	3	3	3	2	5	2	2	2	2	2	2	5
2	20	2	1	5	4	1	1	3	1	1	1	4	5	4	4	1	1	1	1	1	1	1	1	1	1	1	4	5	1	4	1	1	1	1	1	1	1	2	1	2	2	4	2	4	2	2	2	2	1
2	21	3	4	4	3	4	2	4	5	4	4	2	3	4	4	4	5	4	4	4	4	2	4	4	5	4	4	4	4	5	4	4	3	4	4	5	2	5	5	5	5	5	5	5	5	4	5	2	3
2	20	3	5	5	5	5	5	5	1	1	5	5	3	5	5	5	5	5	2	5	5	5	5	5	4	5	5	5	5	3	5	5	5	5	5	5	3	5	3	3	5	3	5	5	5	5	4	5	4
2	20	1	1	1	5	5	1	5	1	4	1	1	3	4	1	1	4	1	1	1	1	1	1	1	1	1	1	2	1	4	1	1	1	1	1	1	5	5	2	4	3	3	2	3	2	3	3	3	1
2	18	3	2	2	3	1	2	2	2	5	4	2	3	1	2	2	1	4	5	5	5	5	3	3	2	2	2	2	5	2	3	3	2	2	3	2	5	5	5	5	3	5	5	2	2	2	2	2	4
2	20	1	5	3	5	4	5	1	5	4	2	5	4	5	5	5	5	3	2	3	3	3	3	3	4	4	3	3	4	4	3	3	4	4	3	3	3	4	4	4	4	4	4	4	4	4	2	4	3
2	20	1	2	2	2	2	3	2	2	5	2	1	1	5	2	5	5	2	2	2	2	2	2	2	2	5	2	4	4	1	2	2	2	5	4	2	4	2	4	4	4	4	4	4	2	4	4	4	5
2	20	1	3	4	5	2	5	5	1	4	5	5	2	5	5	5	5	3	4	2	5	3	5	5	2	5	5	5	5	4	5	5	2	5	5	5	5	4	4	4	2	4	4	5	4	4	4	4	3
2	20	1	4	4	4	4	4	4	4	3	4	4	5	3	1	4	3	2	4	2	2	2	5	5	2	2	2	2	2	1	2	5	2	2	2	5	4	4	4	4	3	3	3	3	3	3	3	3	2
2	20	2	5	5	5	5	2	4	5	5	5	5	2	2	5	5	2	4	4	4	4	5	4	5	4	4	4	4	1	5	4	5	4	4	5	4	5	5	5	5	1	4	5	5	3	5	1	5	5
2	20	2	4	4	4	4	4	4	4	5	4	1	1	4	4	4	5	5	5	5	5	5	4	2	4	5	4	5	4	4	4	2	4	5	4	4	2	4	4	4	4	4	4	4	5	4	4	4	5
1	20	1	4	4	4	4	4	4	4	4	4	1	3	2	4	4	2	5	5	5	4	5	2	4	4	5	5	5	5	5	2	4	4	5	5	5	3	4	5	4	4	4	4	4	4	4	4	3	5
2	20	3	5	5	5	5	5	2	5	1	5	5	5	2	1	5	2	5	5	5	5	2	5	5	5	5	5	2	5	2	5	5	5	5	1	5	4	1	1	1	3	3	3	3	3	3	3	3	5
2	20	1	5	2	2	2	2	2	5	1	1	3	1	1	1	2	4	5	5	5	5	3	5	5	5	5	1	5	5	1	5	5	5	5	5	5	3	3	3	3	3	3	3	2	3	3	3	3	5
2	20	3	4	4	4	4	4	4	4	4	4	5	5	3	4	4	3	4	4	4	4	3	4	4	4	4	4	2	4	2	4	4	4	4	4	4	3	1	2	2	4	5	5	5	5	5	5	3	4
2	20	2	4	2	5	4	3	4	4	3	2	4	1	4	3	4	4	4	4	4	4	4	4	4	4	4	4	2	4	3	4	4	4	4	4	4	5	5	3	5	4	4	4	4	4	4	5	5	1
2	18	3	5	5	5	5	5	5	5	4	5	4	4	3	5	5	3	2	5	2	2	3	2	3	2	2	2	2	2	2	2	3	2	2	2	2	2	3	2	1	2	2	4	2	1	2	2	2	4
2	18	2	5	5	5	5	3	5	4	3	5	5	4	3	5	3	3	5	5	5	5	5	4	5	2	5	5	5	5	3	4	5	2	5	5	2	5	1	2	2	2	2	2	2	5	2	2	2	5
1	18	2	2	2	4	2	2	2	2	2	1	1	3	2	2	2	2	3	3	3	3	3	1	5	3	3	3	3	3	1	1	5	3	3	3	3	2	3	2	2	4	4	4	4	4	4	4	4	3
1	18	3	5	5	5	5	5	5	5	5	5	5	5	5	5	5	5	3	3	3	3	3	3	3	4	3	3	3	3	3	3	3	4	3	4	3	1	3	1	1	1	1	1	1	1	1	1	1	5
2	20	3	4	1	4	1	4	4	4	4	4	1	4	4	4	4	4	4	4	4	4	5	5	4	4	4	4	4	4	4	5	4	4	4	4	5	2	4	4	4	4	1	4	4	4	2	1	4	4
[truncated: 17 more columns]
